# Supplementary material for: Relationships Between Hematological Variables and Bone Metabolism in Elite Female Trail Runners
Source: Healthcare (Basel). 2026 Jan 13;14(2):200. doi: 10.3390/healthcare14020200 (PMC12841380; doi:10.3390/healthcare14020200)
Supplement: Supplementary file 1 [file healthcare-14-00200-s001.zip]

Archive with 1 entries (1 files):
- healthcare-4032349-supplementary.pdf
